# Supplementary material for: Five gene signatures were identified in the prediction of overall survival in resectable pancreatic cancer
Source: BMC Surg. 2020 Sep 17;20:207. doi: 10.1186/s12893-020-00856-y (PMC7499920; doi:10.1186/s12893-020-00856-y)
Supplement: Supplementary file 2 — Additional file 2. [file 12893_2020_856_MOESM2_ESM.xlsx]

## Sheet: Sheet1
Age	Surgery	Radiation	risk	Gender	Grade	Stage	T	N	futime	fustat	AADAC	DEF8	HIST1H1C	MET	CHFR	riskScore	risk
35	3	0	high	0	2	2	2	1	245	0	1.95129	6.11454	93.9586	25.0783	2.17563	0.957711	high
40	3	1	high	0	1	0	0	0	1037	0	4.34741	6.05397	45.9642	16.3228	1.4991	0.98769	high
43	3	1	high	0	0	2	2	1	440	0	2.48052	5.92423	74.2754	18.5401	1.86619	0.925081	high
43	0	1	low	0	2	2	0	1	286	0	0.851848	7.84888	55.2327	16.7275	1.81173	0.410014	low
44	3	0	high	1	0	2	2	1	1502	1	4.86429	6.56731	31.314	28.4577	1.53547	1.21217	high
47	3	0	high	0	1	2	2	1	308	1	3.25521	4.60086	192.546	35.6401	1.08396	15.0022	high
48	0	0	high	0	1	2	0	1	729	0	0.985428	5.32186	39.9224	16.5305	1.36703	1.27169	high
48	3	0	high	1	2	2	2	1	278	1	4.11933	4.57521	110.634	41.3018	1.73998	5.59187	high
48	3	1	low	1	1	0	2	0	584	0	1.59485	7.36071	20.9842	45.0701	2.68893	0.513005	low
49	3	0	high	1	1	2	2	0	394	1	15.2866	6.05854	79.4329	23.7566	2.13546	1.17092	high
50	0	0	low	0	2	2	2	1	920	0	1.41236	8.61829	67.2842	9.21916	1.93379	0.230524	low
53	3	0	low	0	0	0	2	0	871	0	2.04833	9.15465	135.76	14.1543	2.57726	0.210888	low
55	3	0	low	0	0	2	2	1	607	1	1.87118	6.38422	32.0401	21.1441	1.79284	0.691992	low
56	3	1	high	1	2	2	2	1	392	0	3.49358	6.12332	117.185	45.5495	0.904937	9.58758	high
56	3	0	low	1	0	0	0	0	219	1	0.319378	6.85845	87.7914	17.9577	1.77668	0.768839	low
57	3	0	high	0	1	2	2	1	334	1	8.21013	5.71012	175.992	20.8465	1.04835	5.87002	high
57	3	1	low	1	0	2	2	1	395	0	1.59514	8.31781	64.451	10.2411	1.8947	0.270649	low
58	0	0	low	1	1	2	2	1	355	0	0.0146083	9.9879	73.1758	4.34092	1.10402	0.279377	low
58	3	0	low	0	0	2	2	1	416	0	1.53164	7.51905	73.7744	3.71782	2.82378	0.113897	low
59	0	0	low	1	0	0	0	0	1103	0	0	7.99164	10.122	5.74667	1.29709	0.292075	low
59	3	0	high	0	1	2	2	1	522	0	5.79098	8.14329	71.1171	55.1148	1.76464	2.39443	high
60	3	1	low	1	2	0	2	0	438	0	4.20078	6.49535	43.7013	19.4294	1.82014	0.695567	low
61	0	1	low	1	2	2	2	1	2016	0	2.08461	8.33046	108.04	17.2237	2.07715	0.41759	low
62	3	1	low	1	0	2	0	1	228	0	1.95447	7.80515	14.6197	4.97131	2.63261	0.0865929	low
62	3	0	high	1	0	2	2	1	110	1	142.774	5.82497	128.055	24.8663	1.0458	101.486	high
63	3	0	high	0	1	2	2	1	666	0	2.56115	7.85291	104.4	34.4551	1.46632	1.78405	high
64	0	0	low	1	0	0	0	0	1542	0	0	17.5258	25.9759	0.266659	2.45848	0.00391697	low
64	3	0	low	0	0	2	2	1	216	1	6.2484	7.28152	26.5843	11.4336	1.67058	0.416771	low
64	0	0	high	1	2	2	2	1	460	1	0.201177	4.95563	18.7669	43.8855	1.08973	4.892	high
65	3	0	high	0	2	2	2	1	458	1	2.09993	7.05805	195.484	61.897	1.94396	8.57625	high
65	3	0	high	0	0	2	2	1	1130	1	3.9122	3.89599	160.644	23.7732	2.12621	3.30346	high
65	3	0	high	1	1	2	2	1	31	1	11.3321	5.65836	382.571	14.177	0.970263	23.8446	high
65	3	0	high	1	1	2	2	1	394	1	16.1715	4.24615	40.8741	33.9601	1.19807	6.19807	high
66	3	0	high	0	2	2	2	1	103	1	5.36635	5.22874	77.7843	27.5197	1.08777	3.96183	high
66	0	0	high	1	1	0	0	0	1021	0	0.503583	4.98996	61.9646	22.0478	1.78815	1.36068	high
66	0	0	low	1	1	2	2	1	420	0	3.94754	6.74265	12.8418	3.92645	1.50711	0.366521	low
67	3	1	low	0	0	0	2	0	634	1	5.01503	7.22146	98.9493	12.3895	1.74945	0.67495	low
67	0	0	low	0	0	0	0	0	998	0	0	10.2005	11.0582	1.02592	1.8861	0.0666364	low
67	0	0	low	0	1	2	2	1	2285	0	6.43572	7.97685	43.7845	13.216	2.00051	0.295072	low
67	3	0	low	0	0	2	2	1	338	0	1.89443	11.3568	15.6667	7.41442	2.74577	0.027636	low
67	0	0	low	0	2	2	2	1	646	0	14.3978	6.4815	44.2358	21.3666	2.08478	0.737905	low
68	0	0	low	0	1	2	2	1	431	0	3.03678	10.6037	35.7075	12.7511	2.50279	0.0662505	low
69	3	0	high	1	1	2	2	1	224	1	3.23292	6.33875	32.885	90.7046	1.79606	12.8051	high
70	3	1	low	1	0	2	2	1	627	1	3.60706	6.61358	26.2965	20.0037	1.4209	0.884085	low
70	0	0	low	0	1	0	2	0	252	0	5.99506	7.68383	107.22	15.3139	1.65475	0.7835	low
70	0	0	low	0	0	2	2	0	603	0	3.18126	7.85184	95.1251	19.0414	1.81883	0.631911	low
71	3	1	high	0	1	2	0	1	1059	1	19.3353	7.41129	171.3	10.7604	1.56078	1.6848	high
71	3	0	low	0	1	2	2	1	365	1	5.87518	6.68236	108.46	12.2669	1.72517	0.893767	low
72	0	0	low	1	1	0	2	0	232	0	3.093	4.38462	26.2485	14.0285	2.25076	0.613308	low
73	0	1	low	0	0	0	2	0	676	0	5.17252	7.21129	99.2841	17.6196	1.97464	0.676502	low
73	0	0	high	0	2	0	0	0	598	1	1.61854	6.47269	25.9149	40.8047	1.05727	2.9787	high
74	3	0	high	0	1	2	2	1	652	1	4.88929	2.83614	45.1837	2.10329	0.509867	4.12287	high
74	3	0	high	1	0	0	0	0	144	1	7.20912	5.33681	125.733	42.6598	1.16734	9.78512	high
75	0	0	high	0	0	0	2	0	293	1	0.219798	6.41846	49.5303	50.9734	1.5284	3.33084	high
75	3	0	low	0	0	2	2	1	743	0	0.556518	7.33195	88.9056	13.8405	1.77932	0.563614	low
77	3	0	low	0	1	0	2	0	482	0	0.794216	8.12878	49.0076	16.223	1.85895	0.334347	low
79	3	1	high	1	0	2	2	1	233	1	6.71925	5.46155	32.7468	32.2912	2.24902	1.05297	high
80	3	0	high	0	1	2	0	1	476	1	17.8404	4.69507	37.803	24.6771	1.56459	2.5873	high
81	0	0	high	0	2	2	2	1	483	0	0.0812289	6.60767	80.4779	39.716	1.33958	2.9694	high
84	3	0	low	1	1	2	2	1	225	0	0.632047	8.10656	30.1901	7.41666	2.448	0.113519	low
85	0	0	high	0	0	0	0	0	244	1	9.31982	6.16839	98.93	27.9049	1.28627	3.12771	high
