# Supplementary material for: Five gene signatures were identified in the prediction of overall survival in resectable pancreatic cancer
Source: BMC Surg. 2020 Sep 17;20:207. doi: 10.1186/s12893-020-00856-y (PMC7499920; doi:10.1186/s12893-020-00856-y)
Supplement: Supplementary file 3 — Additional file 3. [file 12893_2020_856_MOESM3_ESM.xlsx]

## Sheet: Sheet1
Age	Surgery	Radiation	Gender	Grade	Stage	T	N	futime	fustat	AADAC	DEF8	HIST1H1C	MET	CHFR	riskScore	risk
65	3	0	0	1	2	2	1	66	1	16.6948	4.67316	34.6868	18.8898	1.48579	2.11259	high
73	3	1	0	1	2	2	1	691	1	4.20936	7.94954	30.8209	24.4882	2.5715	0.232876	low
61	0	0	0	1	0	2	0	677	0	5.94818	6.50848	85.2596	24.8964	1.27837	2.09209	high
55	3	1	1	2	0	2	0	969	0	7.94748	5.80871	192.229	47.7287	0.622386	29.4108	high
71	3	1	0	0	2	2	1	484	0	3.31675	5.87925	46.3039	12.8242	1.65278	0.760491	low
56	3	0	0	2	2	2	1	277	1	10.1906	6.11777	70.5258	56.474	1.61604	6.17674	high
76	3	0	0	1	2	2	1	143	1	5.61342	6.24076	66.0587	16.669	2.13075	0.602441	low
56	3	0	0	0	2	2	1	684	1	3.45844	5.41648	21.8267	50.603	1.19017	5.55369	high
82	3	0	0	2	2	2	1	292	1	8.38537	5.21425	86.6036	10.8432	1.60207	1.37454	high
52	0	0	0	0	2	2	1	1383	0	0.412682	8.00371	4.84476	0.887366	1.78925	0.14212	low
45	3	1	0	0	2	2	1	1323	0	30.5344	6.99644	32.1494	23.5801	2.34071	0.703939	low
61	3	1	1	0	2	2	1	738	1	0.652508	5.48902	266.44	11.2734	1.50551	4.4066	high
65	3	0	0	0	0	0	0	1854	0	0.161959	10.8567	14.868	1.13537	1.09361	0.122621	low
70	3	0	0	0	2	2	1	295	0	5.74868	3.17656	47.0686	1.90539	0.498984	3.8326	high
54	3	1	0	1	2	2	1	360	0	2.3094	6.08919	32.611	13.0596	1.56352	0.693367	low
65	3	1	0	1	0	2	0	586	0	10.6047	6.96153	37.4639	15.6292	1.54452	0.743781	low
77	3	0	0	1	2	2	1	95	1	1.3791	5.63844	31.0236	47.7699	2.06727	1.97158	high
76	3	0	0	0	0	2	0	517	0	1.93598	7.35818	35.1411	21.5087	1.28391	0.871597	low
71	3	1	0	2	2	2	1	485	1	0.806517	3.20693	24.2547	29.3078	2.32302	1.46268	high
41	3	0	1	1	0	2	0	381	1	7.89888	4.78144	93.1625	26.7164	1.1041	5.16006	high
54	3	0	0	2	2	0	1	716	0	2.58906	7.05655	102.99	58.233	1.59121	5.37368	high
68	3	0	0	2	0	2	0	473	1	3.15474	5.96047	238.018	26.3114	2.0558	3.51565	high
49	3	0	0	1	2	2	1	123	1	6.0031	4.91249	171.764	95.7351	1.21645	129.916	high
81	3	0	1	2	2	2	1	153	1	0.805969	7.21607	115.827	47.6925	2.20602	1.89796	high
61	0	0	1	1	2	2	1	289	0	3.74707	7.11724	101.162	14.0994	1.96296	0.598622	low
75	0	0	1	1	2	0	1	532	1	16.5864	6.10965	238.282	20.8193	1.17964	8.65249	high
81	3	0	0	2	2	2	1	120	1	0.536264	13.2954	25.2185	66.6311	1.98671	0.376465	low
60	3	0	0	1	2	2	1	145	1	1.35874	3.33075	122.87	84.2261	0.867482	119.109	high
73	3	0	1	0	2	2	1	467	1	14.7061	4.56283	25.8055	19.3635	1.00307	3.22167	high
64	3	0	1	1	2	2	1	603	1	6.46769	8.59755	58.8237	30.2044	1.18673	1.21802	high
49	0	0	1	0	2	2	1	724	0	5.13497	5.18191	62.1593	25.1897	0.949477	3.71638	high
78	3	0	1	1	2	2	1	977	0	3.265	5.64443	61.3737	29.7821	1.51268	2.11404	high
80	3	0	0	2	2	2	1	123	1	1.26858	5.30796	33.2995	47.8471	0.904053	7.04668	high
66	3	0	1	1	0	2	0	1332	1	2.95663	5.74271	77.09	10.8045	1.11086	1.5523	high
85	3	0	1	0	2	2	1	481	1	0.204229	6.09959	48.9225	20.2316	0.952724	1.82546	high
49	3	0	1	0	2	2	1	648	0	5.31375	5.99255	102.03	18.4341	0.695563	3.74914	high
64	0	0	0	2	0	2	0	117	1	0.184478	4.51302	20.0848	39.997	0.865805	6.04768	high
53	3	0	1	0	2	2	1	486	1	0.394857	6.34675	14.9024	17.076	1.34998	0.782679	low
65	3	0	0	2	2	2	1	41	1	9.60308	6.40054	130.808	22.7133	1.72534	1.92949	high
57	3	0	0	1	2	2	1	250	1	0.107874	6.10892	169.75	31.9614	1.8105	3.05351	high
64	3	0	1	2	2	2	1	239	1	1.69452	6.50831	157.369	66.6357	2.30078	6.54934	high
50	0	0	0	1	2	2	1	183	1	1.02714	5.3561	74.0866	31.3827	1.66881	2.21336	high
65	3	0	0	0	2	0	1	287	0	1.15291	7.3231	31.3901	10.1458	1.93493	0.276876	low
49	3	0	0	1	2	2	1	404	0	0.53975	7.19345	10.1733	1.94411	2.44481	0.104916	low
63	3	0	1	2	2	2	1	230	1	7.70335	8.13837	38.7171	16.6707	1.68535	0.437719	low
74	3	0	1	1	2	2	1	393	1	0.29505	11.0459	169.481	35.7031	1.03446	1.58363	high
63	3	0	1	2	2	2	1	313	1	20.7175	4.00382	102.415	15.9137	0.97029	6.93638	high
44	3	1	1	2	2	2	1	470	1	4.11743	6.67672	226.79	17.6093	1.65576	2.73026	high
64	3	0	1	0	0	2	1	95	0	6.05902	8.41062	9.07092	21.795	3.35523	0.0736684	low
81	3	0	1	1	2	2	1	466	1	26.3461	6.5102	21.6369	12.8124	1.95654	0.649205	low
75	3	1	1	1	2	2	1	525	0	4.26527	8.78569	175.617	19.0068	2.22803	0.576704	low
77	3	1	1	2	2	2	1	702	1	22.0191	9.42511	89.8771	12.8891	3.0237	0.133046	low
76	3	0	1	2	2	2	1	695	1	12.2375	7.87218	78.1833	17.0532	1.86478	0.600253	low
61	3	0	0	0	0	2	0	844	0	1.16253	4.87828	19.6168	10.6133	2.38833	0.361867	low
73	3	0	0	2	2	2	1	430	1	2.85525	7.71771	13.3768	27.3601	2.52165	0.253147	low
50	3	0	1	0	2	2	1	366	1	2.30365	10.6621	39.8313	23.3518	2.3826	0.114938	low
56	3	0	0	0	0	2	0	405	0	4.73515	5.99323	27.2413	25.0939	2.72762	0.377391	low
67	3	1	0	1	0	0	0	951	0	1.57845	7.47079	30.1952	10.5128	2.8106	0.112869	low
53	3	1	1	1	0	0	0	720	0	0.0975755	8.03243	56.8293	25.2993	1.84356	0.530601	low
59	3	1	0	0	2	2	1	350	0	5.02591	6.6285	44.369	19.0587	1.77763	0.701034	low
